# Supplementary material for: Smac mimetic combined with eCD4-Ig reverses latency without reducing SHIV reservoirs in rhesus macaques
Source: J Clin Invest. 2026 Mar 16;136(6):e187961. doi: 10.1172/JCI187961 (PMC12987619; doi:10.1172/JCI187961)
Supplement: Supporting data values [file jci-136-187961-s185.xlsx]

## Sheet: Fig. 1A-C
Time [h]	0.25 mg/kg [ng/mL]			0.5 mg/kg [ng/mL]
	40607	40737	42919	40607	40737	42919
0.25	67.1	68.9	66.2	52.9	159	45.8
0.5	22.9	41.7	26.7	28.7	61.6	25.7
1	13	13.5	14	23.2	30.6	27.4
2	6.14	7.75	6.94	13.6	37.4	15.1
4	2.28	3.22	2.67	2.49	3.02	2.3
8	0.618	0.422	0.586	0.486	0.692	0.647
24	0.144	0.206	0.127	0.0954	0.156	0.0869
48	0.086	0.076	0.105	0.0482	0.0506	0.0524

## Sheet: Fig. 1D-K
Time [days post 1st dose]	Lymphocytes [#/uL]			APC/Monocytes [#/uL]			Granulocytes [#/uL]			ALT [U/L]			AST [U/L]			hsCRP [mg/l]			CXCR5+CD69+ [% of CD4+ cells]			CXCR5+HLA-DR+ [% of CD4+ cells]
	40607	40737	42919	40607	40737	42919	40607	40737	42919	40607	40737	42919	40607	40737	42919	40607	40737	42919	40607	40737	42919	40607	40737	42919
-4	2608	2406	3247	791	452	438	9819	3401	2854	39	17	23	52	38	32	1	3	1	0.05	0.08	0.04	0.16	0.03	0.06
0	4767	3430	3369	1002	530	562	4563	6147	1837	36	19	27	22	16	20	1	2	1	0.06	0.06	0.03	0.16	0.08	0.06
0.333333	1110	899	576	108	95	186	17705	16226	9079										0.06	0	0	0.06	0	0
1	429	638	649	103	49	267	4811	4732	5304	56	21	44	75	42	62	36	36	38	0.09	0.14	0	0.09	0.07	0.12
2	1348	1225	743	324	144	369	3380	1502	1961	41	62	30	42	96	68	32	18	27	0.17	0	0.05	0.2	0.04	0.16
7	2748	1932	2132	912	916	564	1856	1262	1983	40	21	29	32	24	26	1	1	1	0.05	0.33	0.13	0.27	0.33	0.09
7.33333	845	644	454	170	68	136	9967	11249	5606										0.5	0.28	1.14	0	0.14	0.3
8	357	229	375	104	33	89	3081	6656	2764	56	30	42	79	71	79	34	37	39	0.54	0.23	0.81	0.05	0	0.33
9	965	449	376	577	129	115	2041	2560	1364	51	31	50	81	75	74	15	29	27	1.22	0.21	1.47	0.49	0.1	0.27
14	1656	2046	4781	661	792	694	1351	1804	1145	43	26	38	87	38	55	1	1	1	0.08	0.14	0.15	1.11	0.34	1.57
21	2521	2455	1435	450	577	285	2337	3679	1588	37	15	23	62	21	27	1	1	1
28	3904	3072	2279	769	497	382	5115	3900	1659	34	18	21	135	31	19	1	1	1	0.11	0.14	0.03	0.24	0.12	0.05

## Sheet: Fig. 2C-E
Weeks Post AAV Inoculation	A17015				A17018				A17029				A17031				A17033				A17039
	rh-eCD4-IgG2 [ug/mL]		ADA [A450]		rh-eCD4-IgG2 [ug/mL]		ADA [A450]		rh-eCD4-IgG2 [ug/mL]		ADA [A450]		rh-eCD4-IgG2 [ug/mL]		ADA [A450]		rh-eCD4-IgG2 [ug/mL]		ADA [A450]		rh-eCD4-IgG2 [ug/mL]		ADA [A450]
0	0	0	0.168	0.748	0	0	0.432	0.59	0	0	0.479	0.288	0	0	0.33	0.559	0.002679	0.017239	0.227	0.285	0.004812	0.011349	0.207	0.123
1	0.111679	0.2098	0.249	0.38	0.367448	0.503391	0.386	0.613	0.623844	0.847065	0.358	0.346	0.011042	0.02244	0.292	0.352	0.024087	0.036902	0.125	0.16	0.029035	0.027126	0.122	0.093
2	0.829405	0.70311	0.122	0.493	3.77448	2.63097	0.521	0.307	1.73475	1.35333	0.409	0.204	0.457447	0.646461	0.242	1.116	0.192587	0.234162	0.075	0.207	0.457447	0.646461	0.149	0.23
3	4.96818	3.93599		1.489	6.51242	7.24319	0.847	0.843	3.33254	3.08576	0.639	0.384	2.64525	3.97114	0.704	1.03	0.699681	0.727832	0.081	0.17	0.616402	0.566924	0.165	0.119
4	4.96818	3.93599	1.513	1.483	4.58813	4.30377	1.231	1.824	4.27501	4.15019	0.918	0.786	3.89042	3.05764	0.938	1.235	0.83644	0.948732	0.181	0.301	0.721848	0.712519	0.208	0.471
5	2.18891	3.22389	1.633	1.618	2.27176	2.76715	1.551	1.686	3.68742	3.94919	1	1.17	5.16959	3.73077	1.19	1.476	1.33192	1.29176	0.144	0.387	0.655352	0.899317	0.517	0.64
6	2.12061	1.72498	1.697	1.948	0.336781	1.13197	1.287	1.681	2.27304	2.09947	1.215	1.186	4.0334	5.1059	1.071	1.092	0.237637	0.237637	0.206	0.221	0.15148	0.139821	1.218	1.204
7	0.627682	0.704477	1.421	1.604	0.223653	0.185216	1.237	1.258	1.7894	2.0344	1.475	1.301	5.17093	5.23037	0.927	0.89	0.065949	0.085863	0.204	0.193	0.110279	0.106978	1.383	1.618
8	0.576338	0.469656	1.568	1.904	0.119047	0.131366	1.397	1.721	1.00439	1.21869	1.537	1.611	2.97974	3.19262	0.643	0.737	0.06205	0.06205	0.156	0.175	0.104346	0.116248	1.425	1.594
9	0.251034	0.286395	1.408	1.822	0.10993	0.39478	1.488	1.719	1.02577	0.986198	1.604	1.621	3.24419	3.36449	0.506	0.49	0.041457	0.061661	0.193	0.145	0.133144	0.224475	1.548	1.79
10	0.316583	0.420783	1.686	2.016	0.054522	0.086089	1.509	1.695	0.913836	0.911386	1.809	1.746	3.04176	2.99148	0.57	0.592	0.051845	0.05547	0.188	0.169	0.142115	0.211543	1.44	1.547
11	0.196994	0.184093	1.633	2.274	0.039325	0.073012	1.67	1.676	1.05165	1.93586	1.823	2.567	3.66911	3.42291	0.435	0.76	0.11719	0.179408	0.213	0.257	0.001292	0.001292	2.212	2.384
12	0.185992	0.53867	2.549	2.253	0.164883	0.147233	2.429	2.431	0.662848	0.904982	1.095	1.62	3.91406	5.27107	0.398	0.773	0.192075	0.192075	0.173	0.246	0.017032	0.180857	2.118	2.217
13	0.199124	0.356194	1.123	1.478	0.126633	0.317221	1.95	2.228	0.497963	0.739081	1.587	2.257	2.9063	3.08189	0.304	0.565	0.133514	0.084927	0.138	0.237	0.015321	0.018168	1.987	2.021
14	0.301197	0.458642	1.346	1.684	0.317178	0.555585	1.847	1.786	0.449771	1.01836	1.042	1.395	3.26016	2.5629	0.316	0.758	0.259114	0.522917	0.126	0.472	0.013421	0.005017	1.819	1.855
15	8.70669	6.91368	1.305	1.503	16.177	14.1526	0.969	1.136	3.60244	3.89071	0.857	1.244	5.51953	6.4927	0.271	0.807	6.46704	4.45414	0.115	0.177	0.428757	0.465193	0.939	0.962
16	2.23325	1.85568	2.072	2.17	2.32352	2.85957	0.43	0.518	7.53711	7.12717	0.79	0.687	13.6073	12.7651	0.29	0.302	9.19382	8.23254	0.142	0.147	4.19032	5.18016	1.16	1.138
17	2.24282	1.13225	1.176	1.25	0.498521	0.586766	1.674	1.678	6.74771	7.37629	0.97	1.091	19.6982	10.0831	0.334	0.39	7.56775	4.17973	0.199	0.168	0.084743	0.235168	2.154	2.336
18	1.15196	1.98055	1.328	1.195	2.07238	1.04239	1.167	1.25	7.31248	6.22453	0.538	0.647	7.44871	8.37446	0.51	0.419	3.95818	2.43507	0.881	0.685	0.018883	0.088992	2.781	2.745
19	1.30278	1.11716	1.326	1.545	0.723462	0.807916	1.095	1.179	6.66183	5.69882	0.743	0.58	19.9578	11.3881	0.791	1.115	1.6556	1.93543	0.717	0.807	0.055853	0.039573	2.722	2.687
20	1.91924	0.890779	1.389	1.572	1.03539	2.3663	1.199	1.339	7.8656	8.77049	0.443	0.402	20.6919	11.0209	0.626	0.497	3.52486	2.11003	0.898	0.625	0.052227	0.043182	2.513	2.604
21	4.04401	0.887684	1.608	1.269	1.78967	2.43238	1.225	0.911	7.29061	6.83525	0.388	0.423	20.438	10.6943	0.213	0.199	2.33962	2.29731	0.644	0.446	0.032368	0.070406	2.487	2.497
22	0.501635	0.275743	1	1.24	1.66395	1.4111	1.07	0.904	8.96992	7.88679	0.445	0.292	15.0066	9.66911	0.279	0.237	2.93404	3.24449	0.515	0.479	0.03777	0.097905	2.549	2.48
23	0.278944	1.75985	0.98	0.888	2.66856	2.31782	1.054	0.807	9.50059	9.01535	0.532	0.257	15.3517	12.4464	0.328	0.275	3.31933	2.72194	0.429	0.504	0.042178	0.077345	2.062	2.289
24	0.48974	0.509206	1.327	1.163	1.89205	2.2903	1.393	1.001	10.6786	11.1788			11.8138	15.5039			2.89059	2.74993			0.101866	0.239412
25	0.759743	0.981846			2.08994	2.65272			9.22192	10.8523			15.5651	14.9605			3.26157	2.69398			0.073168	0.050182
26	0.593338	0.745701			3.13168	3.65418			11.3375	10.6269			14.3711	13.8531			3.34828	2.03612			0.111767	0.152246
27	0.375604	0.569272			2.79073	3.23554			10.1775	9.47795			14.2151	16.7586			2.75018	3.27686			0.620074	0.368671
28	0.895664	0.444132			4.46541	2.89505			10.5434	10.6366			16.8981	13.77			3.03968	2.40328			0.529087	0.554398
29	0.612621	0.69022			5.0634	4.00713			10.199	10.6969			15.9188	15.4757			4.37415	3.62455			0.35464	0.275996
30	0.786273	0.774962			3.05034	3.15472			10.7494	11.7319			18.1167	15.0945			3.38709	2.74698			0.232695	0.168952
31	0.648874	0.578127			6.54951	6.4096			8.21751	7.52888			14.2229	12.2288			4.37	3.3706
32	0.69866	0.313994			4.54847	3.88244			8.8583	10.1397			11.7889	12.2288			2.47407	2.67309
33	0.237448	0.318178			3.86707	4.34601			9.40373	8.17213			12.4941	13.2726			3.3099	3.65363
34	0.69866	0.918884			7.33086	6.79149			9.38679	8.8583			11.8879	11.5344			3.1694	2.05709
35	0.616605	1.05757			6.48337	4.56811			14.4876	15.7274
36					9.71666	9.64707			18.5716	17.0491
37					9.71666	9.87429

## Sheet: Fig. 3A
SHIV Challenge Number	Controls (n=2)	rh-eCD4-Ig(n=5)
1	1	1
1	1
2		1
3		1
4		1
7		1

## Sheet: Fig. 3B
Weeks Post First Challenge	Plasma Viral Load [viral RNA copies/mL]
	A17019	A17020	A17015	A17018	A17029	A17031	A17033
0.71	20	20	20	20	20	20	20
1.71	2120	89.5	576000	20	20	20	20
2.71	140000	248000	20800	20	20	20	20
3.71	67200	161000	15600	2180	20	20	20
4.71	38700	46300	233000	364000	20	20	21.1
5.71	71200	41200	256	240000	20	20	174000
6.71	12800	4150	89100	187000	20	48.4	746000
7.71					20	8340
8.71	1060	845	93100	21600	20	379000	200000
9.71			40500	13000	20	61200	13800
10.86					20	14400	12800
11.71					286
12.71					265000
13.71					88400
14.71					25000
15.71					5990
16.57					2770
17.71					1320
18.71					1440
19.71					371
20.71					550

## Sheet: Fig. 3C
rh-eCD4-Ig [ug/mL]	# Challenges
0	1
0	1
0.837	1
9.2	2
2.6	3
11.7	4
17.8	7

## Sheet: Figs. 4C-G; 6A-D; 7A; S1A-E
Animal ID	Time [week post SHIV infection]	SHIV PVL [viral RNA copies/mL]
A18098	-2	20
A18098	0	20
A18098	1	301000
A18098	2	13600000
A18098	3	681000
A18098	4	92400
A18098	6	5920
A18098	7	6170
A18098	9	10.1
A18098	11	20
A18098	13	6.97
A18098	15	9.19
A18098	17	20
A18098	19	20.1
A18098	21	2.87
A18098	23	20
A18098	26	20
A18098	28	20
A18098	30	20
A18098	32	20
A18098	34	20
A18098	36	20
A18098	38	20
A18098	40	20
A18098	42	20
A18098	44	20
A18098	46.14	20
A18098	48	20
A18098	50	20
A18098	52	20
A18098	54	20
A18098	56	20
A18098	58.14	20
A18098	60	20
A18098	62	20
A18098	62.29	20
A18098	63	20
A18098	63.29	20
A18098	64	20
A18098	64.29	20
A18098	65	20
A18098	65.29	20
A18098	66	20
A18098	66.29	20
A18098	67	20
A18098	67.29	20
A18098	67.86	20
A18098	68.29	15.4
A18098	69	20
A18098	69.29	20
A18098	70	20
A18098	70.29	20
A18098	71	4.29
A18098	71.29	20
A18098	72	20
A18098	73	20
A18098	75	25
A18098	77.14	20
A18098	78	20
A18098	79	20
A18098	80	20
A18098	81	20
A18098	82	52.6
A18098	83	124
A18098	84	117
A18098	85	192
A18098	86	20
A18098	87	20
A18098	88	20
A18098	89	182
A18098	90	331
A18098	91.14	18.9
A18098	92	20
A18098	93	20
A18098	94	3.84
A18098	95.86	20
A18099	-2	20
A18099	0	20
A18099	1	187000
A18099	2	29300000
A18099	3	1120000
A18099	4	251000
A18099	6	115000
A18099	7	60000
A18099	9	112
A18099	11	34.2
A18099	13	18.3
A18099	15	7.25
A18099	17	20.3
A18099	19	10.7
A18099	21	2.65
A18099	23	9.97
A18099	26.29	20
A18099	28	36
A18099	30	15.1
A18099	32	5.6
A18099	34	20
A18099	36	9.41
A18099	38	20
A18099	40	20
A18099	42	20
A18099	44	6.4
A18099	46.14	20.8
A18099	48	20
A18099	50	20
A18099	52	6.86
A18099	54	20
A18099	56	20
A18099	58.14	20
A18099	60	20
A18099	62	20
A18099	62.29	20
A18099	63	20
A18099	63.29	20
A18099	64	20
A18099	64.29	20
A18099	65	20
A18099	65.29	20
A18099	66	20
A18099	66.29	20
A18099	67	20
A18099	67.29	20
A18099	67.86	20
A18099	68.29	6.2
A18099	69	20
A18099	69.29	16.8
A18099	70	20
A18099	70.29	20
A18099	71	20
A18099	71.29	20
A18099	72	20
A18099	73	3.08
A18099	75	20
A18099	77.29	20
A18099	78	20
A18099	79	20
A18099	80	20
A18099	81	1010
A18099	82	2770
A18099	83	526
A18099	84	6690
A18099	85	1640
A18099	86	864
A18099	87	7540
A18099	88	3060
A18099	89	5470
A18099	90	1980
A18099	91.14	3650
A18099	92	953
A18099	93	3080
A18099	94	2610
A18099	95.86	3900
A18091	-1.86	20
A18091	1	92900
A18091	2	3280000
A18091	3	581000
A18091	4	184000
A18091	6.14	7000
A18091	7	29700
A18091	9	82.9
A18091	11	16.5
A18091	13	15.5
A18091	15	8.03
A18091	17	20
A18091	19	20
A18091	21	20
A18091	23	20
A18091	26.71	20
A18091	28.14	19.3
A18091	30	11.5
A18091	32	20
A18091	34	20
A18091	36	20
A18091	38	20
A18091	40	20
A18091	42	8.35
A18091	44	20
A18091	46.14	20
A18091	48	20
A18091	50	20
A18091	52	20
A18091	54	2.54
A18091	56.14	20
A18091	58.14	20
A18091	60	20
A18091	62	20
A18091	62.29	20
A18091	63	20
A18091	63.29	20
A18091	64	20
A18091	64.29	20
A18091	65	20
A18091	65.29	20
A18091	66	20
A18091	66.29	20
A18091	67	20
A18091	67.29	20
A18091	67.86	20
A18091	68.29	20
A18091	69	20
A18091	69.29	20
A18091	70	20
A18091	70.29	20
A18091	71	20
A18091	71.29	20
A18091	72	20
A18091	73	20
A18091	75.14	20
A18091	77	20
A18091	77.71	20
A18091	79	20
A18091	80	20
A18091	81.14	20
A18091	82	17.6
A18091	83.14	40.9
A18091	84	190
A18091	85	42.2
A18091	86	54.7
A18091	87	77.3
A18091	88	217
A18091	89	589
A18091	90	314
A18091	91.14	435
A18091	92	301
A18091	93	583
A18091	94	333
A18091	96.14	574
A18129	-1.86	20
A18129	1	545000
A18129	2	15200000
A18129	3	681000
A18129	4	86000
A18129	6.14	827
A18129	7	5810
A18129	9	9.23
A18129	11	26
A18129	13	16.8
A18129	15	20
A18129	17	1.74
A18129	19	8.69
A18129	21	0.952
A18129	23	24.6
A18129	27.14	20
A18129	28.14	20
A18129	30	1.6
A18129	32	20
A18129	34	3.65
A18129	36	20
A18129	38	20
A18129	40	20
A18129	42	20
A18129	44	20
A18129	46.14	20
A18129	48	20
A18129	50	20
A18129	52	20
A18129	54	20
A18129	56.14	20
A18129	58.14	20
A18129	60	20
A18129	62	20
A18129	62.29	20
A18129	63	20
A18129	63.29	20
A18129	64	20
A18129	64.29	20
A18129	65	20
A18129	65.29	20
A18129	66	20
A18129	66.29	20
A18129	67	20
A18129	67.29	20
A18129	67.86	20
A18129	68.29	20
A18129	69	20
A18129	69.29	20
A18129	70	4.46
A18129	70.29	20
A18129	71	20
A18129	71.29	20
A18129	72	20
A18129	75.14	20
A18129	77	16.3
A18129	77.86	20
A18129	79	20
A18129	80	20
A18129	81.14	20
A18129	82	160
A18129	83.14	159
A18129	84	71.6
A18129	85	20
A18129	86	16.9
A18129	87	266
A18129	88	132
A18129	89	43.7
A18129	90	20.7
A18129	91.14	7.19
A18129	92	18
A18129	93	268
A18129	94	96.3
A18129	96.14	73.5
A18125	-2	20
A18125	0	20
A18125	1	1320000
A18125	2	36400000
A18125	3	1110000
A18125	4	164000
A18125	6	363000
A18125	7	433000
A18125	9	166
A18125	11	118
A18125	13	1.6
A18125	15	23.8
A18125	17	14.3
A18125	19	18.6
A18125	21	7.97
A18125	23	7.23
A18125	25.86	20
A18125	28.14	20
A18125	30	20
A18125	32	20
A18125	34	20
A18125	36	20
A18125	38	20
A18125	40	20
A18125	42	20
A18125	44.14	20
A18125	46	20
A18125	48	20
A18125	50	20
A18125	52	20
A18125	54	20
A18125	56	20
A18125	58	20
A18125	60	11
A18125	62	20
A18125	62.29	20
A18125	63	20
A18125	63.29	20
A18125	64	20
A18125	64.29	20
A18125	65	20
A18125	65.29	20
A18125	66	20
A18125	66.29	20
A18125	66.86	20
A18125	67.29	20
A18125	68	20
A18125	68.29	20
A18125	69	20
A18125	69.29	20
A18125	70	20
A18125	70.29	20
A18125	71	20
A18125	71.29	20
A18125	72	20
A18125	73	20
A18125	75	20
A18125	77.29	20
A18125	77.86	20
A18125	79	20
A18125	80	20
A18125	81	56.4
A18125	82	2230
A18125	83	582
A18125	84	980
A18125	85	545
A18125	86	2090
A18125	87	4520
A18125	88	6110
A18125	89	3480
A18125	90.14	1420
A18125	91	3770
A18125	92	1840
A18125	93	4920
A18125	94	2150
A18125	95.71	11600
A18126	-2	20
A18126	0	20
A18126	1	262000
A18126	2	12000000
A18126	3	311000
A18126	4	155000
A18126	6	3650
A18126	7	745
A18126	9	4.64
A18126	11	9.44
A18126	13	20
A18126	15	16.1
A18126	17	20
A18126	19	4.28
A18126	21	1.15
A18126	23	5.28
A18126	26.71	20
A18126	28.14	20
A18126	30	20
A18126	32	20
A18126	34	20
A18126	36	6.12
A18126	38	20
A18126	40	20
A18126	42	20
A18126	44.14	20
A18126	46	20
A18126	48	20
A18126	50	20
A18126	52	20
A18126	54	20
A18126	56	20
A18126	58	20
A18126	60	20
A18126	62	20
A18126	62.29	20
A18126	63	20
A18126	63.29	20
A18126	64	20
A18126	64.29	20
A18126	65	20
A18126	65.29	20
A18126	66	20
A18126	66.29	20
A18126	66.86	20
A18126	67.29	20
A18126	68	20
A18126	68.29	20
A18126	69	20
A18126	69.29	20
A18126	70	20
A18126	70.29	20
A18126	71	20
A18126	71.29	20
A18126	72	20
A18126	73	20
A18126	75	20
A18126	77	20
A18126	77.71	20
A18126	79	20
A18126	80	20
A18126	81	20
A18126	82	20
A18126	83	698
A18126	84	1800
A18126	85	218
A18126	86	50
A18126	87	51.5
A18126	88	434
A18126	89	309
A18126	90.14	544
A18126	91	511
A18126	92	738
A18126	93	405
A18126	94	685
A18126	95.86	811
A18127	-2	20
A18127	0	20
A18127	1	619000
A18127	2	1590000
A18127	3	108000
A18127	4	8600
A18127	6.14	296
A18127	7	453
A18127	9	0.197
A18127	11	20
A18127	13	14.7
A18127	15	20
A18127	17	20
A18127	19	20
A18127	21	20
A18127	23	20
A18127	26.86	20
A18127	28.29	20
A18127	30	20
A18127	32	20
A18127	34	20
A18127	36	20
A18127	38	20
A18127	40	20
A18127	42	20
A18127	44.14	20
A18127	46	20
A18127	48	20
A18127	50	20
A18127	52	20
A18127	54	20
A18127	56.14	20
A18127	58.14	20
A18127	60	20
A18127	62	20
A18127	62.29	20
A18127	63	20
A18127	63.29	20
A18127	64	20
A18127	64.29	20
A18127	65	20
A18127	65.29	20
A18127	66	20
A18127	66.29	20
A18127	66.86	20
A18127	67.29	20
A18127	68	20
A18127	68.29	20
A18127	69	20
A18127	69.29	20
A18127	70	20
A18127	70.29	20
A18127	71	20
A18127	71.29	20
A18127	72	20
A18127	73	20
A18127	75.14	20
A18127	77	20
A18127	77.86	20
A18127	79	20
A18127	80	20
A18127	81.14	20
A18127	82	20
A18127	83	380
A18127	84	913
A18127	85	20
A18127	86	20
A18127	87	26.6
A18127	88	20
A18127	89	20
A18127	90.14	20
A18127	91	20
A18127	92	20
A18127	93	20
A18127	94	20
A18127	95.86	20
A18128	-2	20
A18128	0	20
A18128	1	91300
A18128	2	14700000
A18128	3	367000
A18128	4	42100
A18128	6.14	1270
A18128	7	1500
A18128	9	20
A18128	11	20
A18128	13	7.79
A18128	15	11.2
A18128	17	20
A18128	19	20
A18128	21	20
A18128	23	20
A18128	27	20
A18128	28.29	20
A18128	30	20
A18128	32	20
A18128	34	20
A18128	36	20
A18128	38	20
A18128	40	20
A18128	42	20
A18128	44.14	20
A18128	46	20
A18128	48	20
A18128	50	20
A18128	52	20
A18128	54	20
A18128	56.14	20
A18128	58.14	20
A18128	60	10.6
A18128	62	20
A18128	62.29	20
A18128	63	20
A18128	63.29	20
A18128	64	23.5
A18128	64.29	20
A18128	65	20
A18128	65.29	20
A18128	66	20
A18128	66.29	20
A18128	66.86	20
A18128	67.29	20
A18128	68	20
A18128	68.29	6.52
A18128	69	20
A18128	69.29	20
A18128	70	20
A18128	70.29	20
A18128	71	20
A18128	71.29	20
A18128	72	20
A18128	73	20
A18128	75.14	20
A18128	77	20
A18128	79	20
A18128	80	20
A18128	81.14	20
A18128	82	19.1
A18128	83	20
A18128	84	5.99
A18128	85	20
A18128	86	20
A18128	87	20
A18128	88	9.64
A18128	89	20
A18128	90.14	35.9
A18128	91	645
A18128	92	20
A18128	93	20
A18128	94	20
A18128	95.71	43.6
A18130	-2	20
A18130	0	20
A18130	1	564000
A18130	2	28100000
A18130	3	2330000
A18130	4	467000
A18130	5.14	660000
A18130	7	157000
A18130	9	174
A18130	11	49.2
A18130	13	9.91
A18130	15	6.18
A18130	17	11.5
A18130	19	4.28
A18130	21	9.25
A18130	23	20
A18130	25	23.5
A18130	26.71	5
A18130	28.14	10.2
A18130	30	20
A18130	32	20
A18130	34	20
A18130	36	20
A18130	38	12.6
A18130	40	8.71
A18130	42.14	7.91
A18130	44	20
A18130	46	20
A18130	48	20
A18130	50	12.8
A18130	52	7.01
A18130	54	20
A18130	56	6.67
A18130	58	20
A18130	60	20
A18130	62	20
A18130	62.29	20
A18130	63	8.28
A18130	63.29	20
A18130	64	4.09
A18130	64.29	24.1
A18130	64.86	18.6
A18130	65.29	3.36
A18130	66	68.7
A18130	66.29	19.5
A18130	67	37.8
A18130	67.29	19.2
A18130	68	18.8
A18130	68.29	20
A18130	69	28.3
A18130	69.29	20
A18130	70.29	20
A18130	71	21.3
A18130	71.29	20
A18130	72	20
A18130	73	20
A18130	75	20
A18130	76.29	20
A18130	78	20
A18130	79	20
A18130	80	33
A18130	81	442000
A18130	82	199000
A18130	83	17100
A18130	84	19800
A18130	85	7050
A18130	86	2240
A18130	87	2550
A18130	88.14	2480
A18130	89	1600
A18130	90	2590
A18130	91	1410
A18130	92	2120
A18130	93	2420
A18130	94	2310
A18130	95	596
A18130	96.86	3180
A18132	-2	20
A18132	0	20
A18132	1	472000
A18132	2	62200000
A18132	3	312000
A18132	4	54400
A18132	5.14	21100
A18132	7	23500
A18132	9	67.8
A18132	11	17.1
A18132	13	2.7
A18132	15	4.19
A18132	17	2.73
A18132	19	2.38
A18132	21	20
A18132	23	15.2
A18132	25	13.2
A18132	27	20
A18132	28.14	20
A18132	30	7.06
A18132	32	20
A18132	34	5.11
A18132	36	20
A18132	38	20
A18132	40	20
A18132	42.14	8.32
A18132	44	20
A18132	46	20
A18132	48	11.1
A18132	50	7.32
A18132	52	20
A18132	54	20
A18132	56	20
A18132	58	20
A18132	60	20
A18132	62	20
A18132	62.29	20
A18132	63	20
A18132	63.29	20
A18132	64	20
A18132	64.29	20
A18132	64.86	20
A18132	65.29	20
A18132	66	33
A18132	66.29	20
A18132	67	45.4
A18132	67.29	20
A18132	68	32.1
A18132	68.29	20
A18132	69	59.5
A18132	69.29	20
A18132	70	7.56
A18132	70.29	20
A18132	71	20
A18132	71.29	20
A18132	72	1.07
A18132	73	20
A18132	75	20
A18132	76.71	20
A18132	78	20
A18132	79	20
A18132	80	20
A18132	81	152
A18132	82	2580
A18132	83	2460
A18132	84	738
A18132	85	51.1
A18132	86	394
A18132	87	239
A18132	88.14	603
A18132	89	433
A18132	90	1840
A18132	91	3950
A18132	92	148
A18132	93	281
A18132	94	87.1
A18132	95	576
A18132	96.86	261
A18100	-2	20
A18100	0	20
A18100	1	512000
A18100	2	965000
A18100	3	511000
A18100	4	352000
A18100	6.71	178000
A18100	7	115000
A18100	9	202
A18100	11	72.1
A18100	13	46.4
A18100	15	24.5
A18100	17	4.13
A18100	19	5.14
A18100	21	24.9
A18100	23	10.5
A18100	25	20
A18100	27.14	5.38
A18100	28.71	1.97
A18100	30	3.08
A18100	32	20
A18100	34	6.05
A18100	36	5.63
A18100	38	66
A18100	40	2.73
A18100	42.14	20
A18100	44	20
A18100	46	20
A18100	48	20.1
A18100	50	20
A18100	52	20
A18100	54	3.97
A18100	56.14	20
A18100	58	11.1
A18100	60	0.6
A18100	62	24.6
A18100	62.29	6.25
A18100	63	20
A18100	63.29	20
A18100	64	4.96
A18100	64.29	20
A18100	64.86	20
A18100	65.29	20
A18100	66	30.9
A18100	66.29	34.7
A18100	67	30.7
A18100	67.29	20
A18100	68	20
A18100	68.29	21.4
A18100	69	20
A18100	69.29	31.2
A18100	70	13.9
A18100	70.29	6.91
A18100	71	48.7
A18100	71.29	20
A18100	72	7.57
A18100	73	4.51
A18100	75.14	20
A18100	76.86	20
A18100	78	20
A18100	79	20
A18100	80	52
A18100	81.14	94400
A18100	82	27200
A18100	83	4830
A18100	84	14900
A18100	85	18800
A18100	86	40200
A18100	87	29400
A18100	88.14	49000
A18100	89	40900
A18100	90	48100
A18100	91	28200
A18100	92	20400
A18100	93	30100
A18100	94	27600
A18100	95	18000
A18100	97.14	12600
A18133	-2	20
A18133	0	20
A18133	1	462000
A18133	2	1640000
A18133	3	65000
A18133	4	63400
A18133	6.71	10400
A18133	7	14400
A18133	9	20.4
A18133	11	6.51
A18133	13	3.33
A18133	15	3.84
A18133	17	20
A18133	19	3.2
A18133	21	20
A18133	23	20
A18133	25	20
A18133	27.71	20
A18133	28.71	20
A18133	30	20
A18133	32	20
A18133	34	1.89
A18133	36	20
A18133	38	20
A18133	40	20
A18133	42.14	20
A18133	44	20
A18133	46	20
A18133	48	20
A18133	50	20
A18133	52	20
A18133	54	20
A18133	56.14	20
A18133	58	20
A18133	60	20
A18133	62	20
A18133	62.29	20
A18133	63	20
A18133	63.29	20
A18133	64	20
A18133	64.29	20
A18133	64.86	20
A18133	65.29	20
A18133	66	20
A18133	66.29	20
A18133	67	20
A18133	67.29	20
A18133	68	20
A18133	68.29	20
A18133	69	20
A18133	69.29	20
A18133	70	20
A18133	70.29	20
A18133	71	20
A18133	71.29	12.9
A18133	72	20
A18133	73	20
A18133	75.14	20
A18133	77	20
A18133	78.86	20
A18133	79.14	20
A18133	80	20
A18133	81.14	20
A18133	82	11.4
A18133	83	383
A18133	84	1660
A18133	85	564
A18133	86	269
A18133	87	60.1
A18133	88.14	342
A18133	89	98.5
A18133	90	314
A18133	91	226
A18133	92	315
A18133	93	902
A18133	94	913
A18133	95	866
A18133	97.14	264
A19095	-2	20
A19095	0	20
A19095	1	492000
A19095	2	19800000
A19095	3	4110000
A19095	4	563000
A19095	5.86	52600
A19095	7	110000
A19095	9	114
A19095	11	4.9
A19095	13	213
A19095	15	48.6
A19095	16.86	34.1
A19095	19	42.2
A19095	21	51.2
A19095	23	20
A19095	25	20
A19095	26.71	20
A19095	28.71	20
A19095	32	42.1
A19095	34	12
A19095	36	19.3
A19095	38	9.72
A19095	40	62.2
A19095	42	14.4
A19095	43.86	55.4
A19095	46	20
A19095	48	4.59
A19095	50	20
A19095	52	20
A19095	54	20
A19095	55.86	7.32
A19095	58	6.08
A19095	59.86	20
A19095	61.86	20
A19095	62.14	24.4
A19095	62.86	20
A19095	63.14	8.17
A19095	63.86	20
A19095	64.14	20
A19095	64.86	19.8
A19095	65.14	26.8
A19095	65.86	5.7
A19095	66.14	20
A19095	66.71	20
A19095	67	19
A19095	67.86	23.4
A19095	68.14	21.7
A19095	68.86	13.5
A19095	69.14	41
A19095	69.86	20
A19095	70.86	20
A19095	71.86	10.2
A19095	74.57	20
A19095	76.71	20
A19095	77.86	20
A19095	78.86	20
A19095	79.86	20
A19095	80.86	20
A19095	81.86	21.6
A19095	82.71	20400
A19095	83.86	236000
A19095	84.86	152000
A19095	85.86	54400
A19095	86.86	16400
A19095	87.86	12800
A19095	88.86	19800
A19095	89.86	8100
A19095	90.86	661
A19095	91.86	528
A19095	92.86	7860
A19095	93.86	5250
A19095	95.86	237
A19096	-2	20
A19096	0	20
A19096	1	434000
A19096	2	23500000
A19096	3	2730000
A19096	4	624000
A19096	5.86	384000
A19096	7	178000
A19096	9	104
A19096	11	85.7
A19096	13	73.2
A19096	15	49.3
A19096	16.86	26.1
A19096	19	37.3
A19096	21	42.2
A19096	23	9.33
A19096	25	11.4
A19096	26.86	20
A19096	28.71	39.5
A19096	32	10.5
A19096	34	2.6
A19096	36	24.9
A19096	38	9.8
A19096	40	47.5
A19096	42	20
A19096	43.86	20
A19096	46	5.11
A19096	48	20
A19096	50	20
A19096	52	20
A19096	54	4.65
A19096	55.86	20
A19096	58	20
A19096	59.86	20
A19096	61.86	20
A19096	62.14	53.2
A19096	62.86	55.9
A19096	63.14	17.1
A19096	63.86	18.3
A19096	64.14	132
A19096	64.86	157
A19096	65.14	75.5
A19096	65.86	2.83
A19096	66.14	11.2
A19096	66.71	31
A19096	67	90.6
A19096	67.86	20
A19096	68.14	73.4
A19096	68.86	26.4
A19096	69.14	20
A19097	-2	20
A19097	0	20
A19097	1	117000
A19097	2	42400000
A19097	3	1570000
A19097	4	525000
A19097	5.86	15600
A19097	7	13100
A19097	9	2.35
A19097	11	6.95
A19097	13	38.7
A19097	15	37.2
A19097	16.86	37.9
A19097	19	23.1
A19097	21	4.28
A19097	23	20
A19097	25	20
A19097	27	20
A19097	29	20
A19097	32	20
A19097	34	20
A19097	36	4.62
A19097	38	43.9
A19097	40	48
A19097	42	20
A19097	43.86	3.01
A19097	46	20
A19097	48	4.31
A19097	50	5.82
A19097	52	20
A19097	54	20
A19097	56	20
A19097	58	20
A19097	59.86	10.2
A19097	61.86	20
A19097	62.14	10.9
A19097	62.86	20
A19097	63.14	20
A19097	63.86	5.83
A19097	64.14	20
A19097	64.86	20
A19097	65.14	20
A19097	65.86	15.3
A19097	66.14	5.74
A19097	66.71	19
A19097	67	51.7
A19097	67.86	20
A19097	68.14	12.4
A19097	68.86	20
A19097	69.14	12.3
A19097	69.86	37.1
A19097	70.86	43.4
A19097	71.86	17.9
A19097	75	20
A19097	78.86	20
A19097	79.86	34.4
A19097	80.86	20
A19097	82	25100
A19097	82.86	36500
A19097	83.86	4720
A19097	84.86	1160
A19097	85.86	1190
A19097	86.86	1300
A19097	87.86	700
A19097	88.86	1460
A19097	89.86	484
A19097	90.86	37.4
A19097	91.86	52.9
A19097	92.86	622
A19097	93.86	425
A19097	98.86	474
A19098	-2	20
A19098	0	20
A19098	1	532000
A19098	2	7900000
A19098	3	1780000
A19098	4	118000
A19098	7.14	332000
A19098	9	129
A19098	11	43.1
A19098	13	6.59
A19098	15	14.9
A19098	16.86	85.3
A19098	19	13
A19098	21	20
A19098	23	13.7
A19098	25	20
A19098	28	2.68
A19098	29.86	20
A19098	32	20
A19098	34	20
A19098	36	20
A19098	38	7.51
A19098	40	24
A19098	42	20
A19098	43.86	20
A19098	46	20
A19098	48	20
A19098	50	20
A19098	52	7.65
A19098	54	20
A19098	54.71	20
A19098	58	20
A19098	59.86	20.7
A19098	61.86	20
A19098	62.14	20
A19098	62.86	7.83
A19098	63.14	16.3
A19098	63.86	20
A19098	64.14	20
A19098	64.86	22.3
A19098	65.14	20
A19098	65.86	20
A19098	66.14	20
A19098	66.71	20
A19098	67	20
A19098	67.86	20
A19098	68.14	22.4
A19098	68.86	20
A19098	69.14	20
A19098	69.86	20
A19098	70.86	20
A19098	71.86	20
A19098	74.57	20
A19098	76.86	20
A19098	77.86	20
A19098	78.86	20
A19098	79.86	20
A19098	80.86	20
A19098	81.86	125
A19098	82.71	306
A19098	83.86	7410
A19098	84.86	4010
A19098	85.86	5430
A19098	86.86	2580
A19098	87.86	2740
A19098	88.86	10900
A19098	89.86	4970
A19098	90.86	693
A19098	91.86	49.2
A19098	92.86	2860
A19098	93.86	8250
A19098	95.86	132
A19099	-2	20
A19099	0	20
A19099	1	252000
A19099	2	15100000
A19099	3	656000
A19099	4	84200
A19099	6.57	9190
A19099	7	17200
A19099	9	23.6
A19099	11	9.2
A19099	13	12.2
A19099	15	11.1
A19099	16.86	17.8
A19099	19	5.36
A19099	21	20
A19099	23	12.1
A19099	25	20
A19099	27.71	20
A19099	29	20
A19099	32	20
A19099	34	20
A19099	36	20
A19099	38	20
A19099	40	20
A19099	42	20
A19099	43.86	20
A19099	46	20
A19099	48	19
A19099	50	20
A19099	52	20
A19099	54	11.1
A19099	56	20
A19099	58	20
A19099	59.86	20
A19099	61.86	20
A19099	62.14	20
A19099	62.86	17.1
A19099	63.14	7.88
A19099	63.86	20
A19099	64.14	6.48
A19099	64.86	35.1
A19099	65.14	20
A19099	65.86	20
A19099	66.14	20
A19099	66.71	2.73
A19099	67	20
A19099	67.86	20
A19099	68.14	10.8
A19099	68.86	17
A19099	69.14	20
A19099	69.86	20
A19099	70.86	17.2
A19099	71.86	20.4
A19099	74.86	20
A19099	77.14	18.7
A19099	77.86	20
A19099	78.86	20
A19099	79.86	20
A19099	80.86	46.5
A19099	82	155
A19099	82.86	1640
A19099	83.86	139
A19099	84.86	49.6
A19099	85.86	87.4
A19099	86.86	265
A19099	87.86	60.7
A19099	88.86	261
A19099	89.86	366
A19099	90.86	54.9
A19099	91.86	194
A19099	92.86	61.9
A19099	93.86	446
A19099	99	364
A19100	-1.14	20
A19100	0	20
A19100	1	1160000
A19100	2	8330000
A19100	3	848000
A19100	4	738000
A19100	5.86	1050000
A19100	7	666000
A19100	9	131
A19100	11	83.3
A19100	13	65.2
A19100	15	17.8
A19100	17	57.1
A19100	19	106
A19100	21	28.2
A19100	23	26.1
A19100	25	63.3
A19100	27.86	16.8
A19100	28.86	19.8
A19100	32	68.8
A19100	34	20
A19100	36	53.2
A19100	38	11.6
A19100	40	36
A19100	42	33.9
A19100	44	17.1
A19100	46	55
A19100	48	20
A19100	50.86	20
A19100	52	20
A19100	54	20
A19100	55.14	20
A19100	58	20
A19100	59.86	18.3
A19100	61.86	20
A19100	62.14	8.92
A19100	62.86	20
A19100	63.14	20
A19100	64.14	20
A19100	64.86	13.7
A19100	65.14	5.52
A19100	65.71	20
A19100	66.14	20
A19100	66.86	20
A19100	67.14	35.5
A19100	67.86	21.6
A19100	68.14	20
A19100	68.86	20
A19100	69.86	6.04
A19100	70.86	20
A19100	71.86	20
A19100	74.57	20
A19100	77.57	9.64
A19100	78.86	20
A19100	79.86	20
A19100	80.86	10.1
A19100	81.86	5360
A19100	82.86	9920
A19100	83.86	425
A19100	84.86	520
A19100	85.86	844
A19100	86.86	968
A19100	87.86	13500
A19100	88.86	15200
A19100	89.86	128
A19100	90.86	423
A19100	91.86	618
A19100	92.86	3030
A19100	93.86	17600
A19100	94.86	99.2
A19100	96.86	164
A19101	-1.14	20
A19101	0	20
A19101	1	815000
A19101	2	3790000
A19101	3	181000
A19101	4	33000
A19101	5.86	5690
A19101	7	1340
A19101	9	10.9
A19101	11	9.4
A19101	13	5.07
A19101	15	18
A19101	17	41.8
A19101	19	20
A19101	21	20
A19101	23	4.47
A19101	25	20
A19101	28	20
A19101	29.86	17.3
A19101	32	19.4
A19101	34	20
A19101	36	20
A19101	38	6.09
A19101	40	20
A19101	42	20
A19101	44	20
A19101	46	20
A19101	48	20
A19101	50.86	20
A19101	52	20
A19101	54	20
A19101	55.14	20
A19101	58	20
A19101	59.86	6.11
A19101	61.86	20
A19101	62.14	20
A19101	62.86	20
A19101	63.14	20
A19101	63.86	20
A19101	64.14	20
A19101	64.86	20
A19101	65.14	20
A19101	65.71	20
A19101	66.14	20
A19101	66.86	20
A19101	67.14	20
A19101	67.86	20
A19101	68.14	6.49
A19101	68.86	20
A19101	69.86	20
A19101	70.86	20
A19101	71.86	20
A19101	75.86	20
A19101	77.86	20
A19101	78.86	20
A19101	79.86	20
A19101	80.86	20
A19101	82	20
A19101	82.86	7640
A19101	83.86	26300
A19101	84.86	566
A19101	85.86	688
A19101	86.86	1170
A19101	87.86	2120
A19101	88.86	4140
A19101	89.86	1710
A19101	90.86	18.9
A19101	91.86	1150
A19101	92.86	1050
A19101	93.86	2500
A19101	94.86	31.2
A19101	97.86	22200
A19102	-1.14	20
A19102	0	20
A19102	1	688000
A19102	2	651000
A19102	3	236000
A19102	4	167000
A19102	5.86	193000
A19102	7	90300
A19102	9	20
A19102	11	4.13
A19102	15	7.58
A19102	17	0.264
A19102	19	16.8
A19102	21	36.9
A19102	23	20
A19102	25	21
A19102	28.57	20
A19102	29.86	22.1
A19102	33.14	6.72
A19102	34	20
A19102	36	31.4
A19102	38	20
A19102	40	20
A19102	42	20
A19102	44	20
A19102	46	20
A19102	48	20
A19102	50.86	20
A19102	52	20
A19102	54	20
A19102	55.71	20
A19102	58	13.6
A19102	59.86	20
A19102	61.86	54.5
A19102	62.14	20
A19102	62.86	20
A19102	63.14	18.8
A19102	63.86	20
A19102	64.14	33.4
A19102	64.86	3.75
A19102	65.14	20
A19102	65.71	20
A19102	66.14	20
A19102	66.86	12.8
A19102	67.14	37.4
A19102	67.86	50.9
A19102	68.14	17.2
A19102	68.86	20
A19102	69.86	8.74
A19102	70.86	20
A19102	71.86	20
A19102	75.86	20
A19102	78	20
A19102	78.86	20
A19102	79.86	35.6
A19102	80.86	60.6
A19102	82	57000
A19102	82.86	1430
A19102	83.86	920
A19102	84.86	909
A19102	85.86	1000
A19102	86.86	1750
A19102	87.86	2230
A19102	88.86	3970
A19102	89.86	78.2
A19102	90.86	21.2
A19102	91.86	506
A19102	92.86	451
A19102	93.86	11.1
A19102	94.86	20
A19102	98	1740
A19103	-1.14	20
A19103	0	20
A19103	1	347000
A19103	2	6560000
A19103	3	571000
A19103	4	1120000
A19103	6.14	172000
A19103	7	49500
A19103	9	67.1
A19103	11	129
A19103	13	5.58
A19103	15	14
A19103	17	20.8
A19103	19	8.74
A19103	21	84.2
A19103	23	20
A19103	25	25
A19103	28.71	2.65
A19103	29.86	21.2
A19103	32	3.9
A19103	34	20
A19103	36	5.35
A19103	38	20
A19103	40	12.6
A19103	42	25.2
A19103	44	20
A19103	46	20
A19103	48	20
A19103	50.86	20
A19103	52	4.57
A19103	54	3.31
A19103	56.14	3.21
A19103	59.86	20
A19103	61.86	19.8
A19103	62.14	20
A19103	62.86	6.9
A19103	63.14	14.4
A19103	63.86	20
A19103	64.14	20
A19103	64.86	20
A19103	65.14	20
A19103	65.71	5.76
A19103	66.14	20
A19103	66.86	20
A19103	67.14	20
A19103	67.86	20
A19103	68.86	20
A19103	69.86	20
A19103	70.86	10.4
A19103	71.86	20
A19103	74	4.28
A19103	78.14	20
A19103	78.86	20
A19103	79.86	20
A19103	80.86	20
A19103	82.14	20500
A19103	82.86	46500
A19103	83.86	113
A19103	84.86	995
A19103	85.86	1020
A19103	86.86	81.5
A19103	87.86	1530
A19103	88.86	202
A19103	89.86	40.6
A19103	90.86	20
A19103	91.86	142
A19103	92.86	477
A19103	93.86	48.8
A19103	94.86	93.5
A19103	95.86	31.5
A19104	-1.14	20
A19104	0	20
A19104	1	730000
A19104	2	13000000
A19104	3	1480000
A19104	4	6940000
A19104	6.14	4130000
A19104	7	4300000
A19104	9	6950
A19104	11	111
A19104	13	309
A19104	15	332
A19104	17	117
A19104	19	44.9
A19104	21	20
A19104	23	54.2
A19104	25	33.4
A19104	29	20
A19104	29.86	25.8
A19104	32	23.8
A19104	34	22
A19104	36	31.7
A19104	38	40
A19104	40	55.9
A19104	42	20
A19104	44	25.8
A19104	46	20
A19104	48	21
A19104	50.86	7.61
A19104	52	35.5
A19104	54	4.83
A19104	56.14	7.4
A19104	59.86	20
A19104	61.86	1.31
A19104	62.14	9.46
A19104	62.86	20
A19104	63.14	6.26
A19104	63.86	20
A19104	64.14	23.1
A19104	64.86	20
A19104	65.14	20
A19104	65.71	20.2
A19104	66.14	51.8
A19104	66.86	29.5
A19104	67.14	146
A19104	67.86	46.9
A19104	68.14	45.1
A19104	68.86	15.7
A19104	69.86	21.5
A19104	70.86	21.7
A19104	71.86	20
A19104	74.57	4.84
A19104	77.71	20
A19104	78.86	12.2
A19104	79.86	20
A19104	80.86	4.82
A19104	81.86	6330
A19104	82.86	53500
A19104	83.86	47900
A19104	84.86	44200
A19104	85.86	131000
A19104	86.86	66000
A19104	87.86	59800
A19104	88.86	22200
A19104	89.86	1070
A19104	90.86	539
A19104	91.86	21100
A19104	92.86	5150
A19104	93.86	260
A19104	94.86	120
A19104	96.86	27.5
A17028	-1.43	20
A17028	0	20
A17028	1	1170000
A17028	2	2890000
A17028	3	825000
A17028	4	502000
A17028	6.57	102000
A17028	7	171000
A17028	9	34.7
A17028	11	20
A17028	13	20
A17028	15	20
A17028	17	20
A17028	19	20
A17028	21	20
A17028	23	20
A17028	26.43	6.92
A17028	28.14	20
A17028	32	2.37
A17028	33	2.78
A17028	34	20
A17028	35	20
A17028	36.14	20
A17028	37.14	20
A17028	38.14	20
A17028	39.29	20
A17028	40	20
A17028	41	20
A17028	42	20
A17028	43	20
A17028	44.14	20
A17028	45	20
A17028	46	20
A17028	47	20
A17028	49	20
A17028	50.43	20
A17028	52.43	20
A17028	54	20
A17028	56.14	20
A17028	58.14	20
A17028	60	23.9
A17028	62	20
A17028	62.29	20
A17028	63	20
A17028	63.43	20
A17028	64	20
A17028	64.29	20
A17028	65	20
A17028	65.29	20
A17028	66	20
A17028	66.29	20
A17028	67	20
A17028	67.29	20
A17028	68	20
A17028	68.29	20
A17028	69	2.17
A17028	70	20
A17028	70.29	20
A17028	71	20
A17028	71.29	20
A17028	72.14	20
A17028	73.14	20
A17028	75.14	20
A17028	77.43	20
A17028	78.57	20
A17028	79	20
A17028	80	20
A17028	81.14	24900
A17028	82.14	71800
A17028	83	3580
A17028	84	1440
A17028	85	567
A17028	86	557
A17028	87	833
A17028	88	14700
A17028	89	32500
A17028	90	6180
A17028	91	3900
A17028	92.14	7210
A17028	93	5780
A17028	94	3750
A17028	95	9000
A17028	96.14	31900
A17028	97	2750
A17028	98	3810
A17028	99	4480
A17028	100	5490
A17028	101	16500
A17028	103.29	7280
A17037	-1.86	20
A17037	0	20
A17037	1	38200
A17037	2	94700
A17037	3	13400
A17037	4	3170
A17037	6	1170
A17037	7	350
A17037	9	20
A17037	11	20
A17037	13	20
A17037	15	18.7
A17037	17	3.96
A17037	19.14	20
A17037	21	20
A17037	23	20
A17037	32	20
A17037	33	20
A17037	34	20
A17037	35.14	20
A17037	36.14	20
A17037	37	20
A17037	38.29	20
A17037	39	20
A17037	40	20
A17037	41	20
A17037	42	20
A17037	43.14	20
A17037	44	20
A17037	45	20
A17037	46	20
A17037	47	20
A17037	49	20
A17037	50.43	20
A17037	52.43	20
A17037	54	20
A17037	56	20
A17037	58	20
A17037	60	20
A17037	62	20
A17037	62.43	20
A17037	63	20
A17037	63.29	20
A17037	64	20
A17037	64.29	20
A17037	65	20
A17037	65.29	20
A17037	66	20
A17037	66.29	20
A17037	67	20
A17037	67.29	20
A17037	68	20
A17037	69	20
A17037	69.29	20
A17037	70	20
A17037	70.29	20
A17037	71.14	20
A17037	71.43	20
A17037	72	20
A17037	73.14	20
A17037	75	20
A17037	77	20
A17037	78.57	20
A17037	79	20
A17037	80	20
A17037	81.14	20
A17037	82	20
A17037	83	541
A17037	84	6320
A17037	85	331
A17037	86	137
A17037	87	727
A17037	88	2110
A17037	89	88.4
A17037	90	17.2
A17037	91.14	28.4
A17037	92	92.1
A17037	93	20
A17037	94	22.7
A17037	95.14	6.69
A17037	96	4.53
A17037	97	20
A17037	98	35.8
A17037	99	91.6
A17037	100	111
A17037	101	248
A17037	104	23.7
A17024	-1.86	20
A17024	0	20
A17024	1	558000
A17024	2	8820000
A17024	3	2280000
A17024	4	209000
A17024	6	46900
A17024	7	35700
A17024	9	168
A17024	11	54.1
A17024	13	158
A17024	15	2.92
A17024	17	37
A17024	19.14	8.03
A17024	21	20
A17024	23	3.35
A17024	26.43	6.7
A17024	28	19.4
A17024	32	20
A17024	33	1.32
A17024	34	20
A17024	35.14	20
A17024	36.14	22
A17024	37	20
A17024	38.29	20
A17024	39	20
A17024	40	20
A17024	41	20
A17024	42	20
A17024	43.14	1.14
A17024	44	22.3
A17024	45	20
A17024	46	20
A17024	47	20
A17024	48.43	20
A17024	49	20
A17024	50.43	20
A17024	52.43	20
A17024	54	6.79
A17024	56	20
A17024	58	20
A17024	60	20
A17024	62	12.4
A17024	62.43	12.1
A17024	63	20
A17024	63.29	20
A17024	64	20
A17024	64.29	20
A17024	65	20
A17024	65.29	20
A17024	66	7.45
A17024	66.29	20
A17024	67	20
A17024	67.29	20
A17024	68	2.95
A17024	68.29	6.54
A17024	69	7.29
A17024	69.29	20
A17024	70	20
A17024	70.29	20
A17024	71.14	20
A17024	71.43	20
A17024	72	20
A17024	73.14	20
A17024	75	4.05
A17024	77.29	20
A17024	78.57	20
A17024	79	20
A17024	80	20
A17024	81.14	389
A17024	82	51200
A17024	83	113000
A17024	84	56900
A17024	85	18700
A17024	86	15000
A17024	87	66900
A17024	88	33200
A17024	89	2640
A17024	90	2660
A17024	91.14	3560
A17024	92	3080
A17024	93	1800
A17024	94	2990
A17024	95.14	5190
A17024	96	5400
A17024	97	7610
A17024	98	11800
A17024	99	8750
A17024	100	8430
A17024	101	1020
A17024	104	7180
A17030	-2	20
A17030	0	20
A17030	1	654000
A17030	2	5610000
A17030	3.14	956000
A17030	4	264000
A17030	6	9470
A17030	7	2450
A17030	9	20
A17030	11	20
A17030	13	48.4
A17030	15	20
A17030	17.14	20
A17030	19	20
A17030	21	20
A17030	23	1.14
A17030	26.43	20
A17030	28	20
A17030	32	20
A17030	33.14	20
A17030	34.14	20
A17030	35	20
A17030	36.29	20
A17030	37	20
A17030	38	20
A17030	39	20
A17030	40	20
A17030	41.14	20
A17030	42	20
A17030	43	20
A17030	44	20
A17030	45	20
A17030	46	20
A17030	47	20
A17030	48.43	3.73
A17030	49	20
A17030	50.43	20
A17030	52.43	20
A17030	54	19.1
A17030	56	20
A17030	58	20
A17030	60	20
A17030	62	20
A17030	62.29	20
A17030	63	20
A17030	63.29	20
A17030	64	20
A17030	64.29	20
A17030	65	20
A17030	65.29	20
A17030	66	20
A17030	67	20
A17030	67.29	20
A17030	68	20
A17030	68.29	4.29
A17030	69.14	20
A17030	69.43	20
A17030	70	20
A17030	70.29	20
A17030	71	20
A17030	71.29	20
A17030	72	20
A17030	73.14	20
A17030	75	20
A17030	77.29	20
A17030	78.57	20
A17030	79.14	20
A17030	80	20
A17030	81	243
A17030	82	5460
A17030	83	77.4
A17030	84	66.3
A17030	85	1230
A17030	86	4590
A17030	87	264
A17030	88	64.2
A17030	89.14	138
A17030	90	251
A17030	91	20
A17030	92	25.5
A17030	93.14	19.8
A17030	94	160
A17030	95	86
A17030	96	301
A17030	97	15.9
A17030	98	37
A17030	99	591
A17030	100	181
A17030	101	20
A17030	102	220
A17030	104	22.3
A17036	-1.86	20
A17036	0	20
A17036	1	408000
A17036	2	1650000
A17036	3.14	381000
A17036	4	37600
A17036	6	17300
A17036	7	3050
A17036	9	20.5
A17036	11	4.24
A17036	13	20
A17036	15	20
A17036	17.14	20
A17036	19	20
A17036	21	20
A17036	23	20
A17036	28.14	4.58
A17036	29.43	20
A17036	32	20
A17036	33.14	2.2
A17036	34.14	20
A17036	35	20
A17036	36.29	20
A17036	37	20
A17036	38	20
A17036	39	20
A17036	40	20
A17036	41.14	20
A17036	42	20
A17036	43	20
A17036	44	20
A17036	45	20
[truncated: 327 more rows]

## Sheet: Fig. 4H
Animal ID	Treatment	Pre-ART peak PVL [SHIV RNA copies/mL]	Pre-ART average PVL [SHIV RNA copies/mL]
A18091	eCD4-Ig	3280000	696000
A18129	eCD4-Ig	15200000	2750000
A18125	eCD4-Ig	36400000	6630000
A18126	eCD4-Ig	12000000	2120000
A19095	eCD4-Ig	19800000	4190000
A19098	eCD4-Ig	7900000	2580000
A18130	Ciapavir	28100000	5380000
A18132	Ciapavir	62200000	10500000
A18100	Ciapavir	965000	439000
A18133	Ciapavir	1640000	376000
A18098	AZD5582	13600000	2450000
A18099	AZD5582	29300000	5170000
A18127	AZD5582	1590000	388000
A18128	AZD5582	14700000	2530000
A19096	eCD4-Ig + Ciapavir	23500000	na
A19097	eCD4-Ig + Ciapavir	42400000	7440000
A19099	eCD4-Ig + Ciapavir	15100000	2690000
A19100	eCD4-Ig + Ciapavir	8330000	2130000
A19102	eCD4-Ig + Ciapavir	688000	338000
A19104	eCD4-Ig + Ciapavir	13000000	5100000
A19101	Control	3790000	804000
A19103	Control	6560000	1470000
A17028	Control	2890000	943000
A17037	Control	94700	25200
A17024	Control	8820000	1990000
A17030	Control	5610000	1250000
A17036	Control	1650000	416000
A17042	Control	5130000	1120000
A17038	Control	4380000	1880000
A17014	Control	2770000	478000

## Sheet: Fig. 5A-B (rh-eCD4-IgG2-LS)
Animal ID	Weeks Post SHIV Infection	rh-eCD4-IgG2-LS [mg/mL]
A18091	34	0	0
A18091	36	9.52895	9.96252
A18091	38	15.2274	16.001
A18091	40	9.21674	10.9175
A18091	42	5.9338	6.00179
A18091	44	6.02767	6.00117
A18091	46.14	6.01635	6.91509
A18091	48	6.40681	6.40681
A18091	50	9.90401	8.81308
A18091	52	6.78915	6.48617
A18091	54	7.16532	7.03014
A18091	56	9.37574	9.74712
A18091	56.14	7.88033	8.35948
A18091	58.14	6.1475	6.7817
A18091	60	6.09521	6.60173
A18091	62.29	2.65822	2.84539
A18091	66.29	1.95687	2.24779
A18091	70.29	1.94735	0.659405
A18091	72	2.9264	3.61915
A18091	93	4.11563	3.5897
A18091	96.14	5.18581	3.15194
A18125	34	0	0
A18125	36	35.0312	33.3203
A18125	38	1.41294	1.22404
A18125	40	0.510936	0.486237
A18125	42	0.170057	0.167593
A18125	44	0.21331	0.219652
A18125	46.14	0.149026	0.131993
A18125	48	0.162887	0.114628
A18125	50	0.162441	0.151687
A18125	52	0.135117	0.165485
A18125	54	0.142547	0.135937
A18125	56	0.110704	0.147559
A18125	56.14	0.102178	0.091907
A18125	60	0.082952	0.06409
A18125	63.29	0.262302	0.267282
A18125	66.29	0.063194	0.18332
A18125	72	0.025425	0.029551
A18125	93	4.11563	3.5897
A18125	96.14	5.18581	3.15194
A18126	34	0	0
A18126	36	6.62476	6.52485
A18126	38	29.3135	31.3565
A18126	40	37.523	40.4948
A18126	42	25.3268	27.7695
A18126	44	22.4759	24.3343
A18126	46.14	26.4072	26.2811
A18126	48	29.2934	27.5734
A18126	50	31.6044	34.7744
A18126	52	36.6236	34.9405
A18126	54	37.5299	24.2275
A18126	56	11.1269	10.7537
A18126	56.14	27.2198	27.785
A18126	60	28.1015	26.7354
A18126	66.29	6.84314	9.20494
A18126	67.29	5.78974	4.26612
A18126	72	8.40405	9.71939
A18126	93	4.11563	3.5897
A18126	96.14	5.18581	3.15194
A18129	34	0	0
A18129	36	9.94299	9.02576
A18129	38	40.4701	38.4559
A18129	40	15.6471	12.7288
A18129	42	15.8566	15.5002
A18129	44	12.449	10.7885
A18129	46.14	10.3759	10.2373
A18129	48	9.25793	9.35159
A18129	50	4.46968	4.68714
A18129	52	2.25129	2.25556
A18129	54	1.72033	1.72308
A18129	56	5.66168	4.76544
A18129	56.14	2.34642	2.43065
A18129	58.14	4.68083	4.19067
A18129	60	8.20628	8.73359
A18129	62.29	4.34378	4.5935
A18129	66.29	1.09594	1.56961
A18129	70.29	1.36117	0.842145
A18129	72	2.28564	2.83653
A18129	93	9.87116	9.51478
A18129	96.14	9.34232	8.68788
A19095	33	0	0
A19095	36	9.33183	11.3782
A19095	38	22.9018	24.9339
A19095	40	7.78543	7.59315
A19095	52	0.300894	0.29055
A19095	55.86	4.19135	4.95879
A19095	59.86	2.61734	2.36735
A19095	62.14	1.37145	1.80541
A19095	66.14	2.08026	2.12088
A19095	69.14	3.68207	3.26707
A19095	71.86	2.09798	2.02212
A19095	93.86	0.300347	0.318324
A19095	95.86	0.363268	0.207301
A19096	33	0	0
A19096	36	8.601	10.9375
A19096	38	15.5857	15.7139
A19096	40	13.3276	12.7668
A19096	52	1.72037	1.05304
A19096	55.86	3.18228	3.54262
A19096	59.86	3.59371	4.93174
A19096	62.14	2.14154	2.60318
A19096	66.14	1.57808	1.94412
A19096	69.14	1.60742	1.69948
A19097	33	0	0
A19097	36	2.8703	2.18687
A19097	38	0.641288	0.501781
A19097	40	0.372277	0.331754
A19097	52	0.373786	0.391282
A19097	56	1.46088	1.03233
A19097	59.86	0.128186	0.107344
A19097	62.14	0.060806	0.099178
A19097	66.14	0.247393	0.263975
A19097	69.14	0.49038	0.495298
A19097	71.86	0.209763	0.281831
A19097	82	0.540103	0.618195
A19097	93.86	2.04504	2.02341
A19098	33	0	0
A19098	33.14	2.43362	2.30722
A19098	38	6.13697	6.81717
A19098	40	3.90766	4.20125
A19098	52	0.282234	0.276577
A19098	58	2.9938	3.05244
A19098	59.86	1.84389	1.46978
A19098	62.14	0.443237	0.316451
A19098	66.14	1.09264	1.41182
A19098	69.14	1.56103	1.54282
A19098	71.86	4.21152	3.37962
A19098	93.86	5.22366	6.92676
A19098	98.86	1.2859	1.27586
A19099	33	0	0
A19099	36	12.3148	12.6912
A19099	38	12.551	12.17
A19099	40	18.5721	15.6956
A19099	52	0.215364	0.175242
A19099	56	4.49208	3.53854
A19099	59.86	5.6969	4.19756
A19099	62.14	1.6131	1.74779
A19099	66.14	3.02249	4.29722
A19099	69.14	3.86504	3.82704
A19099	71.86	4.30647	4.02409
A19099	82	1.56177	1.98261
A19099	93.86	2.27822	2.85418
A19099	99	1.92081	2.82525
A19100	33	0	0
A19100	34	9.5903	9.65151
A19100	38	14.077	16.2882
A19100	40	18.3828	14.0261
A19100	50.86	1.22466	1.4198
A19100	55.14	6.57403	5.07372
A19100	59.86	9.09316	8.05139
A19100	62.14	12.5055	15.6935
A19100	68.14	2.72709	2.58174
A19100	71.86	9.1143	11.2663
A19100	93.86	17.8053	17.1769
A19100	96.86	7.05865	6.09732
A19102	33	0	0
A19102	36	7.61031	6.92983
A19102	38	1.50467	1.56914
A19102	40	1.59829	1.95195
A19102	50.86	1.40486	1.63243
A19102	55.71	5.11715	7.50276
A19102	59.86	10.7025	7.73454
A19102	62.14	4.10336	5.8712
A19102	67.86	1.54757	2.2502
A19102	68.14	0.212731	0.226339
A19102	71.14	2.68675	2.50686
A19102	71.86	0.336357	0.31242
A19102	93.86	0.159403	0.158721
A19102	98	0.239464	0.234389
A19104	33	0	0
A19104	36	6.88163	5.93874
A19104	40	14.779	15.5596
A19104	50.86	3.19489	3.71857
A19104	56.14	0.370291	0.398093
A19104	59.86	1.22252	1.95207
A19104	62.14	2.46119	2.38472
A19104	68.14	2.06853	1.62386
A19104	71.14	2.85106	2.87964
A19104	71.86	0.317343	0.336855
A19104	93.86	1.36991	2.91711
A19104	96.86	0.50455	0.56409

## Sheet: Fig. 5A-B (PVL)
Animal ID	Weeks Post SHIV Infection	PVL [viral RNA copies/mL]
A18091	-1.86	20
A18091	1	92900
A18091	2	3280000
A18091	3	581000
A18091	4	184000
A18091	6.14	7000
A18091	7	29700
A18091	9	82.9
A18091	11	16.5
A18091	13	15.5
A18091	15	8.03
A18091	17	20
A18091	19	20
A18091	21	20
A18091	23	20
A18091	26.71	20
A18091	28.14	19.3
A18091	30	11.5
A18091	32	20
A18091	34	20
A18091	36	20
A18091	38	20
A18091	40	20
A18091	42	8.35
A18091	44	20
A18091	46.14	20
A18091	48	20
A18091	50	20
A18091	52	20
A18091	54	2.54
A18091	56.14	20
A18091	58.14	20
A18091	60	20
A18091	62	20
A18091	62.29	20
A18091	63	20
A18091	63.29	20
A18091	64	20
A18091	64.29	20
A18091	65	20
A18091	65.29	20
A18091	66	20
A18091	66.29	20
A18091	67	20
A18091	67.29	20
A18091	67.86	20
A18091	68.29	20
A18091	69	20
A18091	69.29	20
A18091	70	20
A18091	70.29	20
A18091	71	20
A18091	71.29	20
A18091	72	20
A18091	73	20
A18091	75.14	20
A18091	77	20
A18091	77.71	20
A18091	79	20
A18091	80	20
A18091	81.14	20
A18091	82	17.6
A18091	83.14	40.9
A18091	84	190
A18091	85	42.2
A18091	86	54.7
A18091	87	77.3
A18091	88	217
A18091	89	589
A18091	90	314
A18091	91.14	435
A18091	92	301
A18091	93	583
A18091	94	333
A18091	96.14	574
A18125	-2	20
A18125	0	20
A18125	1	1320000
A18125	2	36400000
A18125	3	1110000
A18125	4	164000
A18125	6	363000
A18125	7	433000
A18125	9	166
A18125	11	118
A18125	13	1.6
A18125	15	23.8
A18125	17	14.3
A18125	19	18.6
A18125	21	7.97
A18125	23	7.23
A18125	25.86	20
A18125	28.14	20
A18125	30	20
A18125	32	20
A18125	34	20
A18125	36	20
A18125	38	20
A18125	40	20
A18125	42	20
A18125	44.14	20
A18125	46	20
A18125	48	20
A18125	50	20
A18125	52	20
A18125	54	20
A18125	56	20
A18125	58	20
A18125	60	11
A18125	62	20
A18125	62.29	20
A18125	63	20
A18125	63.29	20
A18125	64	20
A18125	64.29	20
A18125	65	20
A18125	65.29	20
A18125	66	20
A18125	66.29	20
A18125	66.86	20
A18125	67.29	20
A18125	68	20
A18125	68.29	20
A18125	69	20
A18125	69.29	20
A18125	70	20
A18125	70.29	20
A18125	71	20
A18125	71.29	20
A18125	72	20
A18125	73	20
A18125	75	20
A18125	77.29	20
A18125	77.86	20
A18125	79	20
A18125	80	20
A18125	81	56.4
A18125	82	2230
A18125	83	582
A18125	84	980
A18125	85	545
A18125	86	2090
A18125	87	4520
A18125	88	6110
A18125	89	3480
A18125	90.14	1420
A18125	91	3770
A18125	92	1840
A18125	93	4920
A18125	94	2150
A18125	95.71	11600
A18125	95.86	333
A18125	96.14	574
A18126	-2	20
A18126	0	20
A18126	1	262000
A18126	2	12000000
A18126	3	311000
A18126	4	155000
A18126	6	3650
A18126	7	745
A18126	9	4.64
A18126	11	9.44
A18126	13	20
A18126	15	16.1
A18126	17	20
A18126	19	4.28
A18126	21	1.15
A18126	23	5.28
A18126	26.71	20
A18126	28.14	20
A18126	30	20
A18126	32	20
A18126	34	20
A18126	36	6.12
A18126	38	20
A18126	40	20
A18126	42	20
A18126	44.14	20
A18126	46	20
A18126	48	20
A18126	50	20
A18126	52	20
A18126	54	20
A18126	56	20
A18126	58	20
A18126	60	20
A18126	62	20
A18126	62.29	20
A18126	63	20
A18126	63.29	20
A18126	64	20
A18126	64.29	20
A18126	65	20
A18126	65.29	20
A18126	66	20
A18126	66.29	20
A18126	66.86	20
A18126	67.29	20
A18126	68	20
A18126	68.29	20
A18126	69	20
A18126	69.29	20
A18126	70	20
A18126	70.29	20
A18126	71	20
A18126	71.29	20
A18126	72	20
A18126	73	20
A18126	75	20
A18126	77	20
A18126	77.71	20
A18126	79	20
A18126	80	20
A18126	81	20
A18126	82	20
A18126	83	698
A18126	84	1800
A18126	85	218
A18126	86	50
A18126	87	51.5
A18126	88	434
A18126	89	309
A18126	90.14	544
A18126	91	511
A18126	92	738
A18126	93	405
A18126	94	685
A18126	95.86	811
A18126	96.14	574
A18129	-1.86	20
A18129	1	545000
A18129	2	15200000
A18129	3	681000
A18129	4	86000
A18129	6.14	827
A18129	7	5810
A18129	9	9.23
A18129	11	26
A18129	13	16.8
A18129	15	20
A18129	17	1.74
A18129	19	8.69
A18129	21	0.952
A18129	23	24.6
A18129	27.14	20
A18129	28.14	20
A18129	30	1.6
A18129	32	20
A18129	34	3.65
A18129	36	20
A18129	38	20
A18129	40	20
A18129	42	20
A18129	44	20
A18129	46.14	20
A18129	48	20
A18129	50	20
A18129	52	20
A18129	54	20
A18129	56.14	20
A18129	58.14	20
A18129	60	20
A18129	62	20
A18129	62.29	20
A18129	63	20
A18129	63.29	20
A18129	64	20
A18129	64.29	20
A18129	65	20
A18129	65.29	20
A18129	66	20
A18129	66.29	20
A18129	67	20
A18129	67.29	20
A18129	67.86	20
A18129	68.29	20
A18129	69	20
A18129	69.29	20
A18129	70	4.46
A18129	70.29	20
A18129	71	20
A18129	71.29	20
A18129	72	20
A18129	75.14	20
A18129	77	16.3
A18129	77.86	20
A18129	79	20
A18129	80	20
A18129	81.14	20
A18129	82	160
A18129	83.14	159
A18129	84	71.6
A18129	85	20
A18129	86	16.9
A18129	87	266
A18129	88	132
A18129	89	43.7
A18129	90	20.7
A18129	91.14	7.19
A18129	92	18
A18129	93	268
A18129	94	96.3
A18129	96.14	73.5
A19095	-2	20
A19095	0	20
A19095	1	492000
A19095	2	19800000
A19095	3	4110000
A19095	4	563000
A19095	5.86	52600
A19095	7	110000
A19095	9	114
A19095	11	4.9
A19095	13	213
A19095	15	48.6
A19095	16.86	34.1
A19095	19	42.2
A19095	21	51.2
A19095	23	20
A19095	25	20
A19095	26.71	20
A19095	28.71	20
A19095	32	42.1
A19095	34	12
A19095	36	19.3
A19095	38	9.72
A19095	40	62.2
A19095	42	14.4
A19095	43.86	55.4
A19095	46	20
A19095	48	4.59
A19095	50	20
A19095	52	20
A19095	54	20
A19095	55.86	7.32
A19095	58	6.08
A19095	59.86	20
A19095	61.86	20
A19095	62.14	24.4
A19095	62.86	20
A19095	63.14	8.17
A19095	63.86	20
A19095	64.14	20
A19095	64.86	19.8
A19095	65.14	26.8
A19095	65.86	5.7
A19095	66.14	20
A19095	66.71	20
A19095	67	19
A19095	67.86	23.4
A19095	68.14	21.7
A19095	68.86	13.5
A19095	69.14	41
A19095	69.86	20
A19095	70.86	20
A19095	71.86	10.2
A19095	74.57	20
A19095	76.71	20
A19095	77.86	20
A19095	78.86	20
A19095	79.86	20
A19095	80.86	20
A19095	81.86	21.6
A19095	82.71	20400
A19095	83.86	236000
A19095	84.86	152000
A19095	85.86	54400
A19095	86.86	16400
A19095	87.86	12800
A19095	88.86	19800
A19095	89.86	8100
A19095	90.86	661
A19095	91.86	528
A19095	92.86	7860
A19095	93.86	5250
A19095	95.86	237
A19096	-2	20
A19096	0	20
A19096	1	434000
A19096	2	23500000
A19096	3	2730000
A19096	4	624000
A19096	5.86	384000
A19096	7	178000
A19096	9	104
A19096	11	85.7
A19096	13	73.2
A19096	15	49.3
A19096	16.86	26.1
A19096	19	37.3
A19096	21	42.2
A19096	23	9.33
A19096	25	11.4
A19096	26.86	20
A19096	28.71	39.5
A19096	32	10.5
A19096	34	2.6
A19096	36	24.9
A19096	38	9.8
A19096	40	47.5
A19096	42	20
A19096	43.86	20
A19096	46	5.11
A19096	48	20
A19096	50	20
A19096	52	20
A19096	54	4.65
A19096	55.86	20
A19096	58	20
A19096	59.86	20
A19096	61.86	20
A19096	62.14	53.2
A19096	62.86	55.9
A19096	63.14	17.1
A19096	63.86	18.3
A19096	64.14	132
A19096	64.86	157
A19096	65.14	75.5
A19096	65.86	2.83
A19096	66.14	11.2
A19096	66.71	31
A19096	67	90.6
A19096	67.86	20
A19096	68.14	73.4
A19096	68.86	26.4
A19097	-2	20
A19097	0	20
A19097	1	117000
A19097	2	42400000
A19097	3	1570000
A19097	4	525000
A19097	5.86	15600
A19097	7	13100
A19097	9	2.35
A19097	11	6.95
A19097	13	38.7
A19097	15	37.2
A19097	16.86	37.9
A19097	19	23.1
A19097	21	4.28
A19097	23	20
A19097	25	20
A19097	27	20
A19097	29	20
A19097	32	20
A19097	34	20
A19097	36	4.62
A19097	38	43.9
A19097	40	48
A19097	42	20
A19097	43.86	3.01
A19097	46	20
A19097	48	4.31
A19097	50	5.82
A19097	52	20
A19097	54	20
A19097	56	20
A19097	58	20
A19097	59.86	10.2
A19097	61.86	20
A19097	62.14	10.9
A19097	62.86	20
A19097	63.14	20
A19097	63.86	5.83
A19097	64.14	20
A19097	64.86	20
A19097	65.14	20
A19097	65.86	15.3
A19097	66.14	5.74
A19097	66.71	19
A19097	67	51.7
A19097	67.86	20
A19097	68.14	12.4
A19097	68.86	20
A19097	69.14	12.3
A19097	69.86	37.1
A19097	70.86	43.4
A19097	71.86	17.9
A19097	75	20
A19097	78.86	20
A19097	79.86	34.4
A19097	80.86	20
A19097	82	25100
A19097	82.86	36500
A19097	83.86	4720
A19097	84.86	1160
A19097	85.86	1190
A19097	86.86	1300
A19097	87.86	700
A19097	88.86	1460
A19097	89.86	484
A19097	90.86	37.4
A19097	91.86	52.9
A19097	92.86	622
A19097	93.86	425
A19097	98.86	474
A19098	-2	20
A19098	0	20
A19098	1	532000
A19098	2	7900000
A19098	3	1780000
A19098	4	118000
A19098	7.14	332000
A19098	9	129
A19098	11	43.1
A19098	13	6.59
A19098	15	14.9
A19098	16.86	85.3
A19098	19	13
A19098	21	20
A19098	23	13.7
A19098	25	20
A19098	28	2.68
A19098	29.86	20
A19098	32	20
A19098	34	20
A19098	36	20
A19098	38	7.51
A19098	40	24
A19098	42	20
A19098	43.86	20
A19098	46	20
A19098	48	20
A19098	50	20
A19098	52	7.65
A19098	54	20
A19098	54.71	20
A19098	58	20
A19098	59.86	20.7
A19098	61.86	20
A19098	62.14	20
A19098	62.86	7.83
A19098	63.14	16.3
A19098	63.86	20
A19098	64.14	20
A19098	64.86	22.3
A19098	65.14	20
A19098	65.86	20
A19098	66.14	20
A19098	66.71	20
A19098	67	20
A19098	67.86	20
A19098	68.14	22.4
A19098	68.86	20
A19098	69.14	20
A19098	69.86	20
A19098	70.86	20
A19098	71.86	20
A19098	74.57	20
A19098	76.86	20
A19098	77.86	20
A19098	78.86	20
A19098	79.86	20
A19098	80.86	20
A19098	81.86	125
A19098	82.71	306
A19098	83.86	7410
A19098	84.86	4010
A19098	85.86	5430
A19098	86.86	2580
A19098	87.86	2740
A19098	88.86	10900
A19098	89.86	4970
A19098	90.86	693
A19098	91.86	49.2
A19098	92.86	2860
A19098	93.86	8250
A19098	95.86	132
A19099	-2	20
A19099	0	20
A19099	1	252000
A19099	2	15100000
A19099	3	656000
A19099	4	84200
A19099	6.57	9190
A19099	7	17200
A19099	9	23.6
A19099	11	9.2
A19099	13	12.2
A19099	15	11.1
A19099	16.86	17.8
A19099	19	5.36
A19099	21	20
A19099	23	12.1
A19099	25	20
A19099	27.71	20
A19099	29	20
A19099	32	20
A19099	34	20
A19099	36	20
A19099	38	20
A19099	40	20
A19099	42	20
A19099	43.86	20
A19099	46	20
A19099	48	19
A19099	50	20
A19099	52	20
A19099	54	11.1
A19099	56	20
A19099	58	20
A19099	59.86	20
A19099	61.86	20
A19099	62.14	20
A19099	62.86	17.1
A19099	63.14	7.88
A19099	63.86	20
A19099	64.14	6.48
A19099	64.86	35.1
A19099	65.14	20
A19099	65.86	20
A19099	66.14	20
A19099	66.71	2.73
A19099	67	20
A19099	67.86	20
A19099	68.14	10.8
A19099	68.86	17
A19099	69.14	20
A19099	69.86	20
A19099	70.86	17.2
A19099	71.86	20.4
A19099	74.86	20
A19099	77.14	18.7
A19099	77.86	20
A19099	78.86	20
A19099	79.86	20
A19099	80.86	46.5
A19099	82	155
A19099	82.86	1640
A19099	83.86	139
A19099	84.86	49.6
A19099	85.86	87.4
A19099	86.86	265
A19099	87.86	60.7
A19099	88.86	261
A19099	89.86	366
A19099	90.86	54.9
A19099	91.86	194
A19099	92.86	61.9
A19099	93.86	446
A19099	99	364
A19100	-1.14	20
A19100	0	20
A19100	1	1160000
A19100	2	8330000
A19100	3	848000
A19100	4	738000
A19100	5.86	1050000
A19100	7	666000
A19100	9	131
A19100	11	83.3
A19100	13	65.2
A19100	15	17.8
A19100	17	57.1
A19100	19	106
A19100	21	28.2
A19100	23	26.1
A19100	25	63.3
A19100	27.86	16.8
A19100	28.86	19.8
A19100	32	68.8
A19100	34	20
A19100	36	53.2
A19100	38	11.6
A19100	40	36
A19100	42	33.9
A19100	44	17.1
A19100	46	55
A19100	48	20
A19100	50.86	20
A19100	52	20
A19100	54	20
A19100	55.14	20
A19100	58	20
A19100	59.86	18.3
A19100	61.86	20
A19100	62.14	8.92
A19100	62.86	20
A19100	63.14	20
A19100	64.14	20
A19100	64.86	13.7
A19100	65.14	5.52
A19100	65.71	20
A19100	66.14	20
A19100	66.86	20
A19100	67.14	35.5
A19100	67.86	21.6
A19100	68.14	20
A19100	68.86	20
A19100	69.86	6.04
A19100	70.86	20
A19100	71.86	20
A19100	74.57	20
A19100	77.57	9.64
A19100	78.86	20
A19100	79.86	20
A19100	80.86	10.1
A19100	81.86	5360
A19100	82.86	9920
A19100	83.86	425
A19100	84.86	520
A19100	85.86	844
A19100	86.86	968
A19100	87.86	13500
A19100	88.86	15200
A19100	89.86	128
A19100	90.86	423
A19100	91.86	618
A19100	92.86	3030
A19100	93.86	17600
A19100	94.86	99.2
A19100	96.86	164
A19102	-1.14	20
A19102	0	20
A19102	1	688000
A19102	2	651000
A19102	3	236000
A19102	4	167000
A19102	5.86	193000
A19102	7	90300
A19102	9	20
A19102	11	4.13
A19102	15	7.58
A19102	17	0.264
A19102	19	16.8
A19102	21	36.9
A19102	23	20
A19102	25	21
A19102	28.57	20
A19102	29.86	22.1
A19102	33.14	6.72
A19102	34	20
A19102	36	31.4
A19102	38	20
A19102	40	20
A19102	42	20
A19102	44	20
A19102	46	20
A19102	48	20
A19102	50.86	20
A19102	52	20
A19102	54	20
A19102	55.71	20
A19102	58	13.6
A19102	59.86	20
A19102	61.86	54.5
A19102	62.14	20
A19102	62.86	20
A19102	63.14	18.8
A19102	63.86	20
A19102	64.14	33.4
A19102	64.86	3.75
A19102	65.14	20
A19102	65.71	20
A19102	66.14	20
A19102	66.86	12.8
A19102	67.14	37.4
A19102	67.86	50.9
A19102	68.14	17.2
A19102	68.86	20
A19102	69.86	8.74
A19102	70.86	20
A19102	71.86	20
A19102	75.86	20
A19102	78	20
A19102	78.86	20
A19102	79.86	35.6
A19102	80.86	60.6
A19102	82	57000
A19102	82.86	1430
A19102	83.86	920
A19102	84.86	909
A19102	85.86	1000
A19102	86.86	1750
A19102	87.86	2230
A19102	88.86	3970
A19102	89.86	78.2
A19102	90.86	21.2
A19102	91.86	506
A19102	92.86	451
A19102	93.86	11.1
A19102	94.86	20
A19102	98	1740
A19104	-1.14	20
A19104	0	20
A19104	1	730000
A19104	2	13000000
A19104	3	1480000
A19104	4	6940000
A19104	6.14	4130000
A19104	7	4300000
A19104	9	6950
A19104	11	111
A19104	13	309
A19104	15	332
A19104	17	117
A19104	19	44.9
A19104	21	20
A19104	23	54.2
A19104	25	33.4
A19104	29	20
A19104	29.86	25.8
A19104	32	23.8
A19104	34	22
A19104	36	31.7
A19104	38	40
A19104	40	55.9
A19104	42	20
A19104	44	25.8
A19104	46	20
A19104	48	21
A19104	50.86	7.61
A19104	52	35.5
A19104	54	4.83
A19104	56.14	7.4
A19104	59.86	20
A19104	61.86	1.31
A19104	62.14	9.46
A19104	62.86	20
A19104	63.14	6.26
A19104	63.86	20
A19104	64.14	23.1
A19104	64.86	20
A19104	65.14	20
A19104	65.71	20.2
A19104	66.14	51.8
A19104	66.86	29.5
A19104	67.14	146
A19104	67.86	46.9
A19104	68.14	45.1
A19104	68.86	15.7
A19104	69.86	21.5
A19104	70.86	21.7
A19104	71.86	20
A19104	74.57	4.84
A19104	77.71	20
A19104	78.86	12.2
A19104	79.86	20
A19104	80.86	4.82
A19104	81.86	6330
A19104	82.86	53500
A19104	83.86	47900
A19104	84.86	44200
A19104	85.86	131000
A19104	86.86	66000
A19104	87.86	59800
A19104	88.86	22200
A19104	89.86	1070
A19104	90.86	539
A19104	91.86	21100
A19104	92.86	5150
A19104	93.86	260
A19104	94.86	120
A19104	96.86	27.5

[truncated: 7 more sheets: Fig. 7, Fig. 8B-D, Fig. 9, Suppl. Fig. 2, Suppl. Fig. 3, Suppl. Fig. 4, Suppl. Fig. 5]
